# Supplementary material for: Prolactin may serve as a regulator to promote vocal fold wound healing
Source: Biosci Rep. 2020 Jul 22;40(7):BSR20200467. doi: 10.1042/BSR20200467 (PMC7376669; doi:10.1042/BSR20200467)
Supplement: Supplementary Materials [file BSR-2020-0467_supp.xlsx]

## Sheet: PRL expression
Group	probe_set	control_average	FC	Regulation	P.Value	adj.P.Val	Gene.Symbol	Gene_ID	Gene_Discription	biotype	Chromosome	Public.Gene.IDs	Start	Stop	total_probes	Cytoband	Entrez.ID	mRNA.Accession	mRNA.Source	mRNA.Description	mRNA.SeqName	mRNA.Assignment.Score	mRNA.Assignment.Coverage	SwissProt.mRNA.Accession	SwissProt.Accession	UniGene.Accession	UniGene.ID	UniGene.Expression.Information	GO.Biological.Process.Accession	GO.Biological.Process.ID	GO.Biological.Process.Term	GO.Biological.Process.Evidence	GO.Cellular.Component.Accession	GO.Cellular.Component.ID	GO.Cellular.Component.Term	GO.Cellular.Component.Evidence	GO.Melecular.Function.Accession	GO.Molecular.Function.ID	GO.Molecular.Function.Term	GO.Molecular.Function.Evidence	Pathway.Accession	Pathway.Source	Pathway.Name	Protein.Domains.mRNA.Accession	Protein.Domains.Source	Protein.Domains.Accession	Protein.Domains.Description
Week 1	TC1700001753.rn.2	11.4383	-187.766	down	5.15771e-18	1.19597e-13	Prl	NM_012629; ENSRNOT00000023412; BC166892; BC168729	prolactin	coding	chr17	NM_012629; ENSRNOT00000023412; BC166892; BC168729	39807910	39824299	10	17p12	24683	NM_012629; ENSRNOT00000023412; BC166892; BC168729; mRNARGD2774401_1; mRNARGD7619445_1; Prl.aSep08; Prl.bSep08; Prl.cSep08; Prl.dSep08; Prl.eSep08; Prl.fSep08; Prl.gSep08; Prl.hSep08; Prl.iSep08; Prl.jSep08; Prl.kSep08	RefSeq; ENSEMBL; GenBank; Rat Genome Database; Ace View	Rattus norvegicus prolactin (Prl), mRNA.; prolactin [gene_biotype:protein_coding transcript_biotype:protein_coding]; Rattus norvegicus prolactin, mRNA (cDNA clone MGC:188843 IMAGE:6919622), complete cds.; Rattus norvegicus prolactin, mRNA (cDNA clone MGC:188813 IMAGE:6922061), complete cds.; ENCODES a protein that exhibits hormone activity (inferred) AND prolactin receptor binding (inferred) AND …	chr17	100	100	NM_012629; ENSRNOT00000023412; BC166892; BC168729	P01237; B5DEM6; B2RYT1; Q58AV0; Q63293	NM_012629; ENSRNOT00000023412; BC166892; BC168729	Rn.9759	brain| pituitary gland| adult	NM_012629; ENSRNOT00000023412; BC166892; BC168729	GO:0007262; GO:0007567; GO:0007584; GO:0007595; GO:0007623; GO:0008284; GO:0014070; GO:0030278; GO:0030879; GO:0032355; GO:0032496; GO:0032870; GO:0033555; GO:0040014; GO:0042493; GO:0042698; GO:0042711; GO:0045471; GO:0046425; GO:0046427; GO:0050679	STAT protein import into nucleus; parturition; response to nutrient; lactation; circadian rhythm; positive regulation of cell proliferation; response to organic cyclic compound; regulation of ossification; mammary gland development; response to estradiol; response to lipopolysaccharide; cellular response to hormone stimulus; multicellular organismal response to stress; regulation of multicellular…	inferred from electronic annotation; not recorded; inferred from expression pattern; traceable author statement; inferred from mutant phenotype; inferred from direct assay	NM_012629; ENSRNOT00000023412; BC166892; BC168729	GO:0005576; GO:0030141	extracellular region; secretory granule	inferred from direct assay; traceable author statement; not recorded; inferred from electronic annotation	NM_012629; ENSRNOT00000023412; BC166892; BC168729	GO:0005148; GO:0005179	prolactin receptor binding; hormone activity	traceable author statement; inferred from electronic annotation	NM_012629; ENSRNOT00000023412; BC166892; BC168729	GenMAPP	Prostaglandin_synthesis_regulation	ENSRNOT00000023412	Pfam	IPR001400	Somatotropin hormone
Week 4	TC1700001753.rn.2	11.4383	-266.294	down	1.27462e-18	2.9556e-14	Prl	NM_012629; ENSRNOT00000023412; BC166892; BC168729	prolactin	coding	chr17	NM_012629; ENSRNOT00000023412; BC166892; BC168729	39807910	39824299	10	17p12	24683	NM_012629; ENSRNOT00000023412; BC166892; BC168729; mRNARGD2774401_1; mRNARGD7619445_1; Prl.aSep08; Prl.bSep08; Prl.cSep08; Prl.dSep08; Prl.eSep08; Prl.fSep08; Prl.gSep08; Prl.hSep08; Prl.iSep08; Prl.jSep08; Prl.kSep08	RefSeq; ENSEMBL; GenBank; Rat Genome Database; Ace View	Rattus norvegicus prolactin (Prl), mRNA.; prolactin [gene_biotype:protein_coding transcript_biotype:protein_coding]; Rattus norvegicus prolactin, mRNA (cDNA clone MGC:188843 IMAGE:6919622), complete cds.; Rattus norvegicus prolactin, mRNA (cDNA clone MGC:188813 IMAGE:6922061), complete cds.; ENCODES a protein that exhibits hormone activity (inferred) AND prolactin receptor binding (inferred) AND …	chr17	100	100	NM_012629; ENSRNOT00000023412; BC166892; BC168729	P01237; B5DEM6; B2RYT1; Q58AV0; Q63293	NM_012629; ENSRNOT00000023412; BC166892; BC168729	Rn.9759	brain| pituitary gland| adult	NM_012629; ENSRNOT00000023412; BC166892; BC168729	GO:0007262; GO:0007567; GO:0007584; GO:0007595; GO:0007623; GO:0008284; GO:0014070; GO:0030278; GO:0030879; GO:0032355; GO:0032496; GO:0032870; GO:0033555; GO:0040014; GO:0042493; GO:0042698; GO:0042711; GO:0045471; GO:0046425; GO:0046427; GO:0050679	STAT protein import into nucleus; parturition; response to nutrient; lactation; circadian rhythm; positive regulation of cell proliferation; response to organic cyclic compound; regulation of ossification; mammary gland development; response to estradiol; response to lipopolysaccharide; cellular response to hormone stimulus; multicellular organismal response to stress; regulation of multicellular…	inferred from electronic annotation; not recorded; inferred from expression pattern; traceable author statement; inferred from mutant phenotype; inferred from direct assay	NM_012629; ENSRNOT00000023412; BC166892; BC168729	GO:0005576; GO:0030141	extracellular region; secretory granule	inferred from direct assay; traceable author statement; not recorded; inferred from electronic annotation	NM_012629; ENSRNOT00000023412; BC166892; BC168729	GO:0005148; GO:0005179	prolactin receptor binding; hormone activity	traceable author statement; inferred from electronic annotation	NM_012629; ENSRNOT00000023412; BC166892; BC168729	GenMAPP	Prostaglandin_synthesis_regulation	ENSRNOT00000023412	Pfam	IPR001400	Somatotropin hormone
Week 8	TC1700001753.rn.2	11.4383	-247.089	down	1.70753e-18	3.95941e-14	Prl	NM_012629; ENSRNOT00000023412; BC166892; BC168729	prolactin	coding	chr17	NM_012629; ENSRNOT00000023412; BC166892; BC168729	39807910	39824299	10	17p12	24683	NM_012629; ENSRNOT00000023412; BC166892; BC168729; mRNARGD2774401_1; mRNARGD7619445_1; Prl.aSep08; Prl.bSep08; Prl.cSep08; Prl.dSep08; Prl.eSep08; Prl.fSep08; Prl.gSep08; Prl.hSep08; Prl.iSep08; Prl.jSep08; Prl.kSep08	RefSeq; ENSEMBL; GenBank; Rat Genome Database; Ace View	Rattus norvegicus prolactin (Prl), mRNA.; prolactin [gene_biotype:protein_coding transcript_biotype:protein_coding]; Rattus norvegicus prolactin, mRNA (cDNA clone MGC:188843 IMAGE:6919622), complete cds.; Rattus norvegicus prolactin, mRNA (cDNA clone MGC:188813 IMAGE:6922061), complete cds.; ENCODES a protein that exhibits hormone activity (inferred) AND prolactin receptor binding (inferred) AND …	chr17	100	100	NM_012629; ENSRNOT00000023412; BC166892; BC168729	P01237; B5DEM6; B2RYT1; Q58AV0; Q63293	NM_012629; ENSRNOT00000023412; BC166892; BC168729	Rn.9759	brain| pituitary gland| adult	NM_012629; ENSRNOT00000023412; BC166892; BC168729	GO:0007262; GO:0007567; GO:0007584; GO:0007595; GO:0007623; GO:0008284; GO:0014070; GO:0030278; GO:0030879; GO:0032355; GO:0032496; GO:0032870; GO:0033555; GO:0040014; GO:0042493; GO:0042698; GO:0042711; GO:0045471; GO:0046425; GO:0046427; GO:0050679	STAT protein import into nucleus; parturition; response to nutrient; lactation; circadian rhythm; positive regulation of cell proliferation; response to organic cyclic compound; regulation of ossification; mammary gland development; response to estradiol; response to lipopolysaccharide; cellular response to hormone stimulus; multicellular organismal response to stress; regulation of multicellular…	inferred from electronic annotation; not recorded; inferred from expression pattern; traceable author statement; inferred from mutant phenotype; inferred from direct assay	NM_012629; ENSRNOT00000023412; BC166892; BC168729	GO:0005576; GO:0030141	extracellular region; secretory granule	inferred from direct assay; traceable author statement; not recorded; inferred from electronic annotation	NM_012629; ENSRNOT00000023412; BC166892; BC168729	GO:0005148; GO:0005179	prolactin receptor binding; hormone activity	traceable author statement; inferred from electronic annotation	NM_012629; ENSRNOT00000023412; BC166892; BC168729	GenMAPP	Prostaglandin_synthesis_regulation	ENSRNOT00000023412	Pfam	IPR001400	Somatotropin hormone

## Sheet: Pathway_PRL_inhibitors
Name	# of Entities	GO ID	Overlap	Percent Overlap	Overlapping Entities	p-value	Jaccard similarity	Hit type	p-value_beforeFDR	crit-p	beSignificant
GO: regulation of interferon-gamma-mediated signaling pathway	28	0060334;	3	10	IFNG;STAT1;SOCS3	0.000449517	0.0833333	GO: biological_process	2.39543e-07		TRUE
GO: regulation of response to interferon-gamma	28	0060330;	3	10	IFNG;STAT1;SOCS3	0.000449517	0.0833333	GO: biological_process	2.39543e-07		TRUE
GO: cellular response to growth factor stimulus	397	0071363;	5	1	DDC;ANXA1;TGFBR1;THBS1;CALCA	0.000750789	0.0124069	GO: biological_process	5.37365e-07		TRUE
GO: response to growth factor	448	0070848;	5	1	DDC;ANXA1;TGFBR1;THBS1;CALCA	0.00112463	0.0110132	GO: biological_process	9.7554e-07		TRUE
GO: regulation of epithelial cell proliferation	454	0050678;	5	1	STAT1;PTCH1;IFNG;TGFBR1;THBS1	0.00116745	0.0108696	GO: biological_process	1.04162e-06		TRUE
GO: regulation of epithelial cell differentiation	192	0030856;	4	2	IFNG;STAT1;PTCH1;TGFBR1	0.00134417	0.0201005	GO: biological_process	1.29923e-06		TRUE
GO: aging	493	0016280;	5	1	DDC;CNR1;SOCS3;TGFBR1;CALCA	0.00150105	0.01002	GO: biological_process	1.56247e-06		TRUE
GO: negative regulation of epithelial cell proliferation	200	0050680;	4	1	STAT1;PTCH1;TGFBR1;THBS1	0.00150105	0.0193237	GO: biological_process	1.52872e-06		TRUE
GO: negative regulation of epithelial cell differentiation	62	0030857;	3	4	IFNG;TGFBR1;STAT1	0.00212747	0.0428571	GO: biological_process	2.74179e-06		TRUE
GO: positive regulation of wound healing	68	0090303;	3	4	F2;THBS1;ANXA1	0.00271062	0.0394737	GO: biological_process	3.62769e-06		TRUE
SOCS in Negative Feedback Regulation in Myocarditis	21	NONE	3	14	IFNG;STAT1;SOCS3	0.00355234	0.103448	Disease	5.62715e-06		TRUE
GO: cell proliferation involved in metanephros development	8	0072203;	2	25	STAT1;PTCH1	0.00355234	0.117647	GO: biological_process	5.43632e-06		TRUE
GO: positive regulation of response to wounding	85	1903036;	3	3	F2;THBS1;ANXA1	0.00382988	0.0322581	GO: biological_process	7.11891e-06		TRUE
GO: negative regulation of cytokine production	301	0001818;	4	1	IFNG;THBS1;F2;ANXA1	0.00405357	0.012987	GO: biological_process	7.73562e-06		TRUE
GO: negative regulation of endothelial cell proliferation	87	0001937;	3	3	TGFBR1;THBS1;STAT1	0.00405357	0.0315789	GO: biological_process	7.6358e-06		TRUE

## Sheet: Pathway_PRL_promoters
Name	# of Entities	GO ID	Overlap	Percent Overlap	Overlapping Entities	p-value	Jaccard similarity	Hit type	p-value_beforeFDR	crit-p	beSignificant
GO: regulation of developmental growth	445	0048638;	4	0	SPP1;PRL;CXCL12;ADRB2	0.0233242	0.00892857	GO: biological_process	4.04643e-06		FALSE
GO: response to steroid hormone	418	0048545;	4	0	SPP1;PRKCA;ADRB2;LOX	0.0233242	0.00950119	GO: biological_process	3.15614e-06		FALSE
GO: regulation of endothelial cell proliferation	204	0001936;	3	1	PRKCA;PRL;CXCL12	0.0462058	0.0144231	GO: biological_process	2.12154e-05		FALSE
GO: regulation of response to wounding	199	1903034;	3	1	SPP1;PRKCA;ADRB2	0.0462058	0.0147783	GO: biological_process	1.96985e-05		FALSE
GO: apical part of cell	132	0045177;	3	2	SPP1;PARD3;PRKCA	0.026005	0.0220588	GO: cellular_component	5.15602e-06		FALSE
GO: positive regulation of calcium ion import	26	0090280;	2	7	CXCL12;ADRB2	0.0462058	0.0645161	GO: biological_process	2.40482e-05		FALSE
GO: positive regulation of bone remodeling	26	0046852;	2	7	SPP1;PRKCA	0.0462058	0.0645161	GO: biological_process	2.40482e-05		FALSE
GO: positive regulation of bone resorption	26	0045780;	2	7	SPP1;PRKCA	0.0462058	0.0645161	GO: biological_process	2.40482e-05		FALSE
GO: regulation of platelet aggregation	20	0090330;	2	10	PRKCA;ADRB2	0.0378495	0.08	GO: biological_process	1.40708e-05		FALSE
GO: induction of positive chemotaxis	20	0050930;	2	10	CXCL12;PRKCA	0.0378495	0.08	GO: biological_process	1.40708e-05		FALSE

## Sheet: Ref_PRL_inhibitors
Relation	Status	Type	Sentence	TextRef	PMID	PubYear	Title
wound --+> CNR1		QuantitativeChange	Expression of CB1/CB2 receptors at wound sites in the present study is in accordance with a study stating that expression of CB1 and CB2 receptors is upregulated at wound sites in the liver .	info:pmid/20233580#body:104	20233580	2010	Involvement of the endocannabinoid system in periodontal healing
wound --+> IFNG		QuantitativeChange	In WT mice, excisional wounding induced IFN-gamma mRNA and protein expression by infiltrating macrophages and T cells, with a concomitant enhancement of IL-12 and IL-18 gene expression.	info:pmid/14734769#abs:3	14734769	2004	The essential involvement of cross-talk between IFN-gamma and TGF-beta in the skin wound-healing process.
wound --+> IFNG		QuantitativeChange	The expression of transforming growth factor-ß1, interferon-?, and TNF-a, which up-regulated Sema7A expression on keratinocytes, is increased in certain inflammatory skin diseases such as psoriasis and wound .	info:pmid/21524887#body:109	21524887	2011	Semaphorin 7A on keratinocytes induces interleukin-8 production by monocytes
wound --+> DDC		QuantitativeChange	Robust activation of wound-induced transcription from ple and dopa decarboxylase requires Toll pathway components ranging from the extracellular ligand Spätzle to the Dif transcription factor.	info:pmid/28289197#abs:5	28289197	2017	Toll pathway is required for wound-induced expression of barrier repair genes in the Drosophila epidermis.
wound --+> DDC		QuantitativeChange	Thus, endogenous serine protease activity is required for the initiation phase of wound-induced dopa decarboxylase transcription.	info:pmid/23637905#cont:160	23637905	2013	Serine Proteolytic Pathway Activation Reveals an Expanded Ensemble of Wound Response Genes in Drosophila
wound --+> DDC		QuantitativeChange	Novel wound inducible Papaver somniferum WRKY protein interacts with the W-box, consensus cis-element present in benzylisoquinoline alkaloids pathway gene promoter and activates transcription from tyrosine/DOPA decarboxylase promoter.	info:pmid/23382823#cont:968	23382823	2013	Wound Induced Tanscriptional Regulation of Benzylisoquinoline Pathway and Characterization of Wound Inducible PsWRKY Transcription Factor from Papaver somniferum
wound --+> DDC		QuantitativeChange	In wild-type embryos, 88% of wild-type embryos (n = 135) showed normal wound-induced dopa decarboxylase transcription (Figs. S2E and S4).	info:doi/10.1073/pnas.1613917114/-/DCSupplemental#cont:177		2017	Toll pathway is required for wound-induced expression of barrier repair genes in the Drosophila epidermis
wound --+> DDC		QuantitativeChange	Robust activation of wound-induced transcription from ple and dopa decarboxylase requires Toll pathway components ranging from the extracellular ligand Spätzle to the Dif transcription factor.	info:doi/10.1073/pnas.1613917114/-/DCSupplemental#cont:8		2017	Toll pathway is required for wound-induced expression of barrier repair genes in the Drosophila epidermis
wound --+> DDC		QuantitativeChange	AP-1 sequence motifs are also required for wound-induced gene expression of dopa decarboxylase and ple, although it is still unclear in Drosophila embryos whether the Jun N-terminal kinase pathway acts upstream of the AP-1 (Jun/Fos DNA binding) sites in this context (11, 12).	info:doi/10.1073/pnas.1613917114/-/DCSupplemental#cont:214		2017	Toll pathway is required for wound-induced expression of barrier repair genes in the Drosophila epidermis
PTCH1 ---| PRL		Expression	Inducible deletion of the SHH receptor PTCH in adult mouse pituitary causes over-activated SHH signaling, increased proliferation of SOX2-and SOX9-expressing cells, and increased expression of ACTH, GH, and PRL ( ).	info:pmid/27650955#body:156	27650955	2016	Regulation of pituitary stem cells by epithelial to mesenchymal transition events and signaling pathways
ANXA1 ---| PRL		Expression	The secondary increase in the synthesis and release of prolactin in response to PRF-RF is blocked by lipocortin I, which is synthesized by both the placenta and decidua.	info:pmid/1831261#abs:6	1831261	1991	Regulation of the synthesis and release of decidual prolactin by placental and autocrine/paracrine factors.
ANXA1 ---| PRL		Expression	In contrast, the synthesis and release of decidual prolactin are inhibited by arachidonic acid, lipocortin I and a 35-45 kD decidual protein (prolactin-releasing inhibitory factor) that has been partially purified from decidual conditioned medium.	info:pmid/2064175#abs:5	2064175	1991	Autocrine/paracrine regulation of prolactin release from human decidual cells.
ANXA1 ---| PRL		Expression	Lipocortin-I inhibits the synthesis and release of prolactin from human decidual cells: evidence for autocrine/paracrine regulation by lipocortin-I.	info:pmid/1824932#title:1	1824932	1991	Lipocortin-I inhibits the synthesis and release of prolactin from human decidual cells: evidence for autocrine/paracrine regulation by lipocortin-I.
ANXA1 ---| PRL		Expression	ANXA1 also contributes to the acute regulatory actions of GCs on other pituitary hormones, such as prolactin , thyrotrophin (TSH) , luteinizing hormone and growth hormone .	info:pmid/15046738#body:36	15046738	2004	Annexin 1 and the regulation of endocrine function
ANXA1 ---| PRL		Expression	Annexin I is one of the regulatory proteins produced by folliculo-stellate cells and plays a primary role in the acute inhibitory actions of glucocorticoids on ACTH, PRL, GH, and TSH release (2).	info:pmid/12399429#body:225	12399429	2002	Externalization of annexin I from a folliculo-stellate-like cell line.
CNR1 ---| PRL		MolTransport	Cannabinoid CB1 receptor activation inhibited vasoactive intestinal polypeptide- and TRH-stimulated PRL release, but not its basal secretion.	info:pmid/10803576#abs:2	10803576	2000	Cannabinoid CB1 receptor-mediated inhibition of prolactin release and signaling mechanisms in GH4C1 cells.
CNR1 ---| PRL		MolTransport	We suggest that at least the direct effect of cannabinoids on the regulation of luteinizing hormone and prolactin secretion is mediated via CB1 cannabinoid receptors in the anterior pituitary.	info:pmid/10520138#abs:13	10520138	1999	Immunocytochemical demonstration of CB1 cannabinoid receptors in the anterior lobe of the pituitary gland.
CNR1 ---| PRL		MolTransport	Peripheral administration of cannabinoid CB1 receptor agonists to laboratory rats induce a brief rise in plasma prolactin (PRL) levels followed by a prolonged decrease in PRL secretion from the pituitary.	info:pmid/10546994#abs:1	10546994	1999	Effects of delta9-THC on VIP-induced prolactin secretion in anterior pituitary cultures: evidence for the presence of functional cannabinoid CB1 receptors in pituitary cells.
CNR1 ---| PRL		MolTransport	Taken together, the present findings indicate that CB1 receptors can couple through pertussis toxin-sensitive G alpha subunits to inhibit adenylyl cyclase and calcium currents and suppress PRL release from GH4C1 cells.	info:pmid/10803576#abs:8	10803576	2000	Cannabinoid CB1 receptor-mediated inhibition of prolactin release and signaling mechanisms in GH4C1 cells.
CNR1 ---| PRL		MolTransport	In summary, the activation of CB1 receptors in hypothalamic nuclei produced the expected decrease in PRL and luteinizing hormone secretion, an effect which might be related to an increase in GABAergic activity in the hypothalamus-anterior pituitary axis.	info:pmid/9825732#abs:11	9825732	1998	Effects of cannabinoids on prolactin and gonadotrophin secretion: involvement of changes in hypothalamic gamma-aminobutyric acid (GABA) inputs.
CNR1 ---| PRL		MolTransport	The inhibition of ICa may be the mechanism for CB1 receptor-mediated suppression of PRL release.	info:pmid/10803576#body:284	10803576	2000	Cannabinoid CB1 receptor-mediated inhibition of prolactin release and signaling mechanisms in GH4C1 cells.
CNR1 ---| PRL		MolTransport	Moreover, activation of the CB1 receptor inhibited PRL secretion, which was also reversed by SR141,716A.	info:pmid/10803576#body:265	10803576	2000	Cannabinoid CB1 receptor-mediated inhibition of prolactin release and signaling mechanisms in GH4C1 cells.
CNR1 ---| PRL		MolTransport	Cannabinoid CB1 receptor-mediated inhibition of prolactin release and signaling mechanisms in GH4C1 cells.	info:pmid/10803576#title:1	10803576	2000	Cannabinoid CB1 receptor-mediated inhibition of prolactin release and signaling mechanisms in GH4C1 cells.
CNR1 ---| PRL		MolTransport	Cannabinoid CB1 receptor activation inhibited vasoactive intestinal polypeptide- and TRH-stimulated PRL release, but not its basal secretion.	info:pmid/10803576#body:31	10803576	2000	Cannabinoid CB1 receptor-mediated inhibition of prolactin release and signaling mechanisms in GH4C1 cells.
CNR1 ---| PRL		MolTransport	With regard to functional aspects, several reports have shown that 2-arachidonoylglycerol, AEA, and other CB1 agonists inhibit the prolactin secretion in laboratory animals .	info:pmid/21078321#body:106	21078321	2011	The hypophysial pars tuberalis transduces photoperiodic signals via multiple pathways and messenger molecules
CNR1 ---| PRL		MolTransport	The observation that WIN55,212-2 did not change the basal or TRH-stimulated activity of phospholipase C indicates that the CB1 receptor-induced suppression of PRL release is not mediated through an alteration of phospholipase C activity.	info:pmid/10803576#body:299	10803576	2000	Cannabinoid CB1 receptor-mediated inhibition of prolactin release and signaling mechanisms in GH4C1 cells.
CNR1 ---| PRL		MolTransport	Taken together, the present findings indicate that CB1 receptors can couple through pertussis toxin-sensitive Galpha subunits to inhibit adenylyl cyclase and calcium currents and suppress PRL release from GH4C1 cells.	info:pmid/10803576#body:37	10803576	2000	Cannabinoid CB1 receptor-mediated inhibition of prolactin release and signaling mechanisms in GH4C1 cells.
CNR1 ---| PRL		MolTransport	In summary, the activation of CB 1 receptors in hypothalamic nuclei produced the expected decreases in PRL and LH secretion, which occurred concomitantly with an increase in GABAergic activity in the hypothalamus-anterior pituitary axis.	info:pmid/9825732#body:98	9825732	1998	Effects of cannabinoids on prolactin and gonadotrophin secretion: involvement of changes in hypothalamic ?-aminobutyric acid (GABA) inputs
CNR1 ---| PRL		MolTransport	The present study provides new evidence that indicates that the effect of ? 9-THC on PRL and LH release is caused by the activation of CB 1 receptors, which are expected to produce, among other effects, an enhancement of GABAergic activity in the hypothalamus-anterior pituitary axis.	info:pmid/9825732#body:69	9825732	1998	Effects of cannabinoids on prolactin and gonadotrophin secretion: involvement of changes in hypothalamic ?-aminobutyric acid (GABA) inputs
CNR1 ---| PRL		MolTransport	Activation of the CB1 receptor by either synthetic or endogenous ligands, such as anandamide or Delta9-(-)Delta9-tetrahydrocannabinol, has been shown primarily to inhibit PRL secretion from the pituitary in rats (2, 14, 15) and monkeys (16), whereas the action in human remains controversial (reviewed in Ref. 2).	info:pmid/10803576#body:48	10803576	2000	Cannabinoid CB1 receptor-mediated inhibition of prolactin release and signaling mechanisms in GH4C1 cells.
CNR1 ---| PRL		MolTransport	Because prolactin release was suppressed by the CB1 receptor antagonist for the duration of the experiment, the results indicate that it was still active at 150 min to block the effect of endogenously released arachidonylethanolamine, named anandamide, but not that of the combined action of exogenous arachidonylethanolamine, named anandamide plus endogenous arachidonylethanolamine, named anandami…	info:pmid/12578974#body:203	12578974	2003	The effect of anandamide on prolactin secretion is modulated by estrogen.
CNR1 ---| PRL		MolTransport	In the present model, concurrent stimulation of VIP and CB 1 receptors may lead to a CB 1 receptor coupling mechanism that prevents VIP-induced PRL release.	info:doi/10.1016/S0006-8993(99)01809-0#body:89		1999	Effects of ? 9-THC on VIP-induced prolactin secretion in anterior pituitary cultures: evidence for the presence of functional cannabinoid CB 1 receptors in pituitary cells
F2 ---| PRL		Expression	Next-generation RNA sequencing revealed that markers of decidualization (IGF-1, IGFBP-1, and prolactin [PRL]) were induced after the initiation of decidualization, whereas thrombin suppressed insulin-like growth factor -1, Insulin-like growth factor binding protein -1, and PRL gene expression at baseline and during decidualization.	info:pmid/29658436#abs:4	29658436	2018	Thrombin Alters Human Endometrial Stromal Cell Differentiation During Decidualization.
F2 ---| PRL		Expression	Thrombin decreased secreted PRL, a classic marker of decid-ualization.	info:pmid/29658436#cont:563	29658436	2019	Thrombin Alters Human Endometrial Stromal Cell Differentiation During Decidualization
F2 ---| PRL		Expression	Nonetheless, thrombin suppressed both PRL and IGFBP-1 at all time points (Figure 2E and G).	info:pmid/29658436#cont:332	29658436	2019	Thrombin Alters Human Endometrial Stromal Cell Differentiation During Decidualization
F2 ---| PRL		Expression	Thrombin-mediated decreases in PRL and IGFBP-1 were more profound in baseline ESCs compared with decidualized cells.	info:pmid/29658436#cont:318	29658436	2019	Thrombin Alters Human Endometrial Stromal Cell Differentiation During Decidualization
F2 ---| PRL		Expression	The results therefore indicate that thrombin inhibits PRL mRNA and protein in cells undergoing decidualization.	info:pmid/29658436#cont:373	29658436	2019	Thrombin Alters Human Endometrial Stromal Cell Differentiation During Decidualization
F2 ---| PRL		Expression	In contrast, the PAR-1 agonist did not suppress the expression of PRL, and inhibition of heat inactivation of thrombin did not destroy thrombin-induced suppression of PRL mRNA (Figure 4B).	info:pmid/29658436#cont:385	29658436	2019	Thrombin Alters Human Endometrial Stromal Cell Differentiation During Decidualization
F2 ---| PRL		Expression	Hirudin totally inhibited the thrombin-mediated PRL cleavage (Fig. 6A, lane 5) but did not affect the cleaving activity of cathepsin D generating the doublet (Fig. 6B, lane 2 vs lane 1).	info:pmid/15456852#body:213	15456852	2004	Cathepsin D released by lactating rat mammary epithelial cells is involved in prolactin cleavage under physiological conditions.
F2 ---| PRL		Expression	Specifically, thrombin-suppressed IGF-1, PRL, and IGFBP-1 expression and changes in cell shape during decidualization, suggesting that thrombin is not only involved in thrombosis of the endometrium and spiral arterioles but also affects cellular pathways leading to endometrial differentiation.	info:pmid/29658436#cont:553	29658436	2019	Thrombin Alters Human Endometrial Stromal Cell Differentiation During Decidualization
F2 ---| PRL		Expression	Interestingly, thrombin completely blocked expression of IGF-1 in decidualized cells and decreased PRL mRNA from 9.7±1.48 to 5.47±0.63 R.U./GAPDH (p=0.057).	info:doi/10.1016/j.fertnstert.2014.07.808#body:12		2014	Thrombin alters decidualization and matrix homeostasis in human endometrial stromal cells
THBS1 ---| PRL		MolTransport	We can hypothesize that the inhibition of PRL secretion and cell proliferation caused by TSP-1 analogs treatment may be mediated by the increment of active TGF-ß1 levels or by a direct effect of the drug on lactotrope cells.	info:pmid/22700773#cont:508	22700773	2012	Thrombospondin-1 (TSP-1) analogs ABT-510 and ABT-898 inhibit prolactinoma growth and recover active pituitary transforming growth factor-ß1 (TGF-ß1)
STAT1 ---| PRL		Expression	Exogenously expressed Stat-1 potently represses decidual PRL promoter activation, indicating the potential for the inhibitory effects of IFNgamma to be mediated by Stat-1.	info:pmid/11416037#abs:6	11416037	2001	Interferon-gamma modulates prolactin and tissue factor expression in differentiating human endometrial stromal cells.
STAT1 ---| PRL		Expression	In decidual cells inhibition of extrapituitary PRL promoter activity by IFN-? depends upon the activation of Stat-1 transcription factors ( ).	info:pmid/15833375#body:35	15833375	2005	Modulation of prolactin expression in human T lymphocytes by cytokines
STAT1 ---| PRL		Expression	Exogenously expressed Stat-1 potently represses decidual PRL promoter activation, indicating the potential for the inhibitory effects of IFNgamma to be mediated by Stat-1.	info:pmid/11416037#body:31	11416037	2001	Interferon-gamma modulates prolactin and tissue factor expression in differentiating human endometrial stromal cells.
STAT1 ---| PRL		Expression	Conversely, IFN? stimulates STAT1 expression, phosphorylation, and translocation to the nucleus, which in turn potently represses decidual PRL promoter activity.	info:pmid/25141152#cont:730	25141152	2014	Cyclic decidualization of the human endometrium in reproductive health and failure
STAT1 ---| PRL		Expression	However, the evidence for that is indirect, because IFN? stimulates Stat-1 expression, phosphorylation, and translocation to the nucleus, and exogenously expressed Stat-1 represses decidual PRL promoter activation (29).	info:pmid/24694306#cont:93	24694306	2014	Minireview: Extrapituitary prolactin: An update on the distribution, regulation, and functions
STAT1 ---| PRL		Expression	In endometrial stromal cells, Stat1 is a negative regulator of the decidual PRL promoter-reporter construct dPRL3000-Luc because its induction by interferon-? antagonizes the stimulatory effects of cAMP/medroxyprogesterone acetate (25).	info:pmid/12050218#body:183	12050218	2002	Regulated expression of signal transducer and activator of transcription, Stat5, and its enhancement of PRL expression in human endometrial stromal cells in vitro.
STAT1 ---| PRL		Expression	In contrast, IFN? and activation of the STAT1 signaling pathway represses the expression of decidual markers such as prolactin in primary cultures made to differentiate in response to treatment with 8-bromo-cAMP and medroxyprogesterone acetate (MPA, a synthetic progestin) (13, 38).	info:pmid/15155784#body:74	15155784	2004	Convergence of interferon-gamma and progesterone signaling pathways in human endometrium: role of PIASy (protein inhibitor of activated signal transducer and activator of transcription-y).
STAT1 ---| PRL		Expression	Role of CREB-binding protein/p300 in Stat-1-mediated repression of the decidual PRL promoter Activated STATs translocate into the nucleus, bind IFNgamma activation sequence in the promoter region of target genes, and thereby regulate the transcription of these genes (21, 22, 23).	info:pmid/11416037#body:176	11416037	2001	Interferon-gamma modulates prolactin and tissue factor expression in differentiating human endometrial stromal cells.
STAT1 ---| PRL		Expression	Figure 3 demonstrates that coexpression of Stat-1 markedly inhibited PKA-dependent decidual PRL promoter activity and that this inhibition was further enhanced by the addition of IFNgamma, suggesting that activation of IFNgamma receptors and recruitment of signaling intermediates supplement the activity of exogenously expressed Stat-1.	info:pmid/11416037#body:169	11416037	2001	Interferon-gamma modulates prolactin and tissue factor expression in differentiating human endometrial stromal cells.
STAT1 ---| PRL		Expression	Stat-1 inhibits decidual PRL promoter activity To provide further evidence for the role of Stat-1 in mediating IFNgamma repression of the decidual PRL promoter, endometrial stromal cells were transiently transfected with dPRL-3000/luc reporter construct, and expression vectors for the catalytic alpha-subunit (pCalpha) of the PKA holoenzyme, Stat-1, or both.	info:pmid/11416037#body:167	11416037	2001	Interferon-gamma modulates prolactin and tissue factor expression in differentiating human endometrial stromal cells.
STAT1 ---| PRL		Expression		Admin imported
TGFBR1 ---| PRL		Expression	These results suggest that the old anterior pituitary cells retain functional TGF-beta1 receptors, and the intracellular mechanisms responsible for TGF-beta1-suppressed PRL messenger RNA vs.	info:pmid/9048586#body:263	9048586	1997	Differential effect of age on transforming growth factor-beta 1 inhibition of prolactin gene expression versus secretion in rat anterior pituitary cells.
TGFBR1 ---| PRL		Expression		Admin imported
wound --+> THBS1		QuantitativeChange	In diabetic rats, TSP1 levels were increased after vascular wounding [94].	info:pmid/28714932#cont:169	28714932	2017	Thrombospondins: A role in cardiovascular disease
wound --+> THBS1		QuantitativeChange	TSP1 synthesis is up-regulated in healing wounds, in atherosclerotic lesions and tumor associated stroma.	info:pmid/15036264#body:30	15036264	2004	Thrombospondin 1: a multifunctional protein implicated in the regulation of tumor growth
wound --+> THBS1		QuantitativeChange	In human cutaneous wounds, TSP-1 expression is markedly increased at the wound margins (357).	info:pmid/22535894#cont:191	22535894	2012	Matricellular proteins in cardiac adaptation and disease
wound --+> THBS1		QuantitativeChange	It is thus possible that the CD36-mediated activity of TSP1 might be attenuated by plasma proteins, for example in wounds or in tumors where plasma leakage occurs.	info:pmid/12714043#body:64	12714043	2003	Thrombospondins 1 and 2 function as inhibitors of angiogenesis
wound --+> THBS1		QuantitativeChange	The levels of both plasmin and thrombospondin-1 are up-regulated at the wound site.	info:doi/10.1016/S0002-9440(10)63066-0#body:197		2001	Healing of Burn Wounds in Transgenic Mice Overexpressing Transforming Growth Factor-ß1 in the Epidermis
wound --+> STAT1		QuantitativeChange	Similarly, expression of STAT1-57 genes is elevated in hyperproliferative states, such as during wounding and in squamous cell carcinoma , basal cell carcinoma and actinic keratosis .	info:pmid/24260178#cont:285	24260178	2013	Modulation of epidermal transcription circuits in psoriasis: New links between inflammation and hyperproliferation
wound --+> STAT1		QuantitativeChange		Admin imported
CALCA ---| PRL		Expression	Neither combined estrogen/androgen nor calcitonin therapy significantly influenced prolactin levels which were similar throughout the observed period.	info:pmid/9272425#abs:5	9272425	1997	Changes in prolactin levels with the menopause: the effects of estrogen/androgen and calcitonin treatment.
CALCA ---| PRL		Expression	The results suggest that synthetic pit-calcitonin attenuates PRL mRNA abundance and inhibits PRL release from mouse anterior pituitary cells.	info:pmid/17906370#abs:4	17906370	2007	A synthetic peptide derived from mouse pituitary calcitonin cDNA sequence exhibits potent inhibition of prolactin secretion and prolactin mRNA abundance in primary mouse pituitary cells.
CALCA ---| PRL		Expression	Similarly, calcitonin also inhibits PRL gene transcription in GH3 cells.	info:pmid/12697724#body:277	12697724	2003	Antiproliferative action of calcitonin on lactotrophs of the rat anterior pituitary gland: evidence for the involvement of transforming growth factor beta 1 in calcitonin action.
CALCA ---| PRL		Expression	Calcitonin inhibits prolactin gene transcription in rat pituitary cells.	info:pmid/21153249#title:1	21153249	1995	Calcitonin inhibits prolactin gene transcription in rat pituitary cells.
CALCA ---| PRL		Expression	This suggests that pit-calcitonin, which not only inhibits lactotroph cell proliferation but also attenuates basal and TRH-induced prolactin (PRL) gene transcription, plays a critical role in the regulation of lactotroph cell populations.	info:pmid/12697724#body:56	12697724	2003	Antiproliferative action of calcitonin on lactotrophs of the rat anterior pituitary gland: evidence for the involvement of transforming growth factor beta 1 in calcitonin action.
SOCS3 ---| PRL		Regulation	Higher expression of SOCS3 or CIS is expected to decrease prolactin signaling ( ).	info:pmid/24751572#body:115	24751572	2014	Prolactin-sensitive neurons express estrogen receptor-a and depend on sex hormones for normal responsiveness to prolactin
SOCS3 ---| PRL		Regulation	In conclusion, the present results demonstrate that SOCS-1, SOCS-2, SOCS-3, and CIS inhibit PRL signaling by multiple mechanisms involving either association to the JAK2 kinase or to the PRLR.	info:pmid/11713228#body:264	11713228	2001	Cytokine-inducible SH2-containing protein suppresses PRL signaling by binding the PRL receptor.
SOCS3 ---| PRL		Regulation	When overexpressed in cell lines, CIS, SOCS-1, and SOCS-3 potently inhibit signaling by a large variety of stimuli, including interleukin-2 (IL-2), IL-3, prolactin, growth hormone , and erythropoietin (22).	info:pmid/12052866#body:40	12052866	2002	SOCS-6 binds to insulin receptor substrate 4, and mice lacking the SOCS-6 gene exhibit mild growth retardation.
SOCS3 ---| PRL		Regulation	Following increased gene expression of PRLR, expression of SOCS2 and SOCS3 mRNA may be upregulated in early lactation to act as feedback inhibitors of PRL signaling ( ).	info:pmid/23141830#body:52	23141830	2013	Short communication: Effect of heat stress during the dry period on gene expression in mammary tissue and peripheral blood mononuclear cells
SOCS3 ---| PRL		Regulation	Induction of luteolysis in the rat has been proposed to be a result of induction of SOCS-3 by prostaglandin F2a, which inhibits trophic support of the corpus luteum by prolactin .	info:pmid/12714271#body:42	12714271	2003	Seeking SOCS and sex steroids
SOCS3 ---| PRL		Regulation	Nevertheless, SOCS3 is unlikely to be important in PRL negative feedback because we did not observe SOCS3 immunoreactivity in the tuberoinfundibular dopaminergic neurons of lactating (or diestrous) rats.	info:pmid/16357045#body:249	16357045	2006	Mechanisms underlying the diminished sensitivity to prolactin negative feedback during lactation: reduced STAT5 signaling and up-regulation of cytokine-inducible SH2 domain-containing protein (CIS) expression in tuberoinfundibular dopaminergic neurons.
SOCS3 ---| PRL		Regulation	In this regard, the suppressors of cytokine signaling family of proteins are likely candidates because SOCS1, SOCS3, and CIS are well known to inhibit PRL signaling through Jak2/signal transducers and activators of transcription5 (14, 14, 26, 27).	info:pmid/16357045#body:240	16357045	2006	Mechanisms underlying the diminished sensitivity to prolactin negative feedback during lactation: reduced STAT5 signaling and up-regulation of cytokine-inducible SH2 domain-containing protein (CIS) expression in tuberoinfundibular dopaminergic neurons.
SOCS3 ---| PRL		Regulation	SOCS-1 and/or SOCS-3 can inhibit the signaling cascade of several Jak-STAT-dependent cytokines, including the gp130 sharing cytokines LIF (202, 203, 204, 205, 206, 207), IL-6 (202, 208, 209, 210), OSM (202), and CNTF (211), as well as GH (212), PRL (213), leptin (214, 215), IL-4 (216, 217), and interferons (218, 219).	info:pmid/10857556#body:358	10857556	2000	Leukemia-inhibitory factor-neuroimmune modulator of endocrine function.
SOCS3 ---| PRL		Regulation	Since SOCS-3 has been shown to inhibit growth hormone (Adams et al. 1998, Ram & Waxman 1999) and PRL (Helman et al. 1998, Tomic et al. 1999) signaling and since these hormones are known regulators of ß-cell proliferation (Nielsen 1985, Nielsen et al. 1992, Brelje et al. 1993) we measured the relative ß-cell volume and ß-cell proliferation in SOCS-3 transgenic mice by point-counting morphometry.	info:pmid/16216905#body:265	16216905	2005	Regulation of pancreatic beta-cell mass and proliferation by SOCS-3.
SOCS3 ---| PRL		Regulation		Admin imported
SOCS3 ---| PRL		Regulation	However, a major negative regulator of the Janus kinases/signal transducer and activator of transcription pathway is the SOCS-3 protein, which suppresses not only leptin activity ( ) but also the actions of other hormones, e.g., prolactin (PRL) ( ) and growth hormone ( ), thus acting as an important element modifying hormonal interactions.	info:doi/10.1016/j.ygcen.2019.01.003#body:14		2019	Downregulation of LRb in VMH/DMH during the second half of gestation and upregulation of SOCS-3 in ARC in late-pregnant ewes - Implications for leptin resistance
CALCA ---| PRL		MolTransport	Calcitonin also inhibits prolactin release from these cells.	info:pmid/2497988#abs:2	2497988	1989	Calcitonin inhibits the rise of intracellular calcium induced by thyrotropin-releasing hormone in GH3 cells.
CALCA ---| PRL		MolTransport	Prolactin release from these cells was also inhibited at somewhat higher concentrations by calcitonin gene-related peptide.	info:pmid/2895159#abs:6	2895159	1988	Calcitonin inhibition of prolactin secretion in isolated rat pituitary cells.
CALCA ---| PRL		MolTransport	Results suggest that calcitonin may decrease prolactin secretion via the tuberoinfundibular dopaminergic system.	info:pmid/6827284#abs:3	6827284	1983	Hypoprolactinemic action of calcitonin and the tuberoinfundibular dopaminergic system.
CALCA ---| PRL		MolTransport	Both basal and TRH-stimulated release of prolactin were inhibited by concentrations of 0.1 nmol salmon calcitonin/l or higher.	info:pmid/2895159#abs:5	2895159	1988	Calcitonin inhibition of prolactin secretion in isolated rat pituitary cells.
CALCA ---| PRL		MolTransport	Calcitonin has been reported to inhibit or to stimulate PRL release from rat anterior pituitary cells.	info:pmid/2163310#abs:2	2163310	1990	Calcitonin decreases thyrotropin-releasing hormone-stimulated prolactin release through a mechanism that involves inhibition of inositol phosphate production.
CALCA ---| PRL		MolTransport	These results provide histological support for previous studies proposing that pit-Calcitonin serves as a paracrine inhibitor of PRL release.	info:pmid/21153288#abs:9	21153288	1996	Calcitonin-like peptide containing gonadotrophs are juxtaposed to cup-shaped lactotrophs.
CALCA ---| PRL		MolTransport	calcitonin inhibited the release of PRL in vitro from APs of intact rats but increased PRL release from APs of Tx animals.	info:pmid/3255550#abs:7	3255550	1988	Effect of thyroidectomy on the release of prolactin in vitro response to calcitonin.
CALCA ---| PRL		MolTransport	Our results demonstrate that calcitonin can directly inhibit basal as well as TRH-stimulated prolactin release by acting directly at the pituitary.	info:pmid/2895159#abs:7	2895159	1988	Calcitonin inhibition of prolactin secretion in isolated rat pituitary cells.
CALCA ---| PRL		MolTransport	It is likely that calcitonin inhibits prolactin release in the pituitary by decreasing the extent of the rise of intracellular calcium concentration.	info:pmid/2497988#abs:4	2497988	1989	Calcitonin inhibits the rise of intracellular calcium induced by thyrotropin-releasing hormone in GH3 cells.
CALCA ---| PRL		MolTransport	The results suggest that synthetic pit-calcitonin attenuates PRL mRNA abundance and inhibits PRL release from mouse anterior pituitary cells.	info:pmid/17906370#abs:4	17906370	2007	A synthetic peptide derived from mouse pituitary calcitonin cDNA sequence exhibits potent inhibition of prolactin secretion and prolactin mRNA abundance in primary mouse pituitary cells.
CALCA ---| PRL		MolTransport	amylin and salmon calcitonin dose-dependently inhibited beta-END-induced growth hormone secretion, whereas only salmon calcitonin was able to inhibit beta-END-induced PRL secretion.	info:pmid/9734007#abs:3	9734007	1998	Effects of amylin and salmon calcitonin on beta-endorphin-induced growth hormone and prolactin secretion in the rat.
CALCA ---| PRL		MolTransport	We have shown that gonadotrophs synthesize and secrete immunoreactive calcitonin -like peptide, and calcitonin is a potent inhibitor of prolactin (PRL) secretion and gene transcription.	info:pmid/17906370#abs:1	17906370	2007	A synthetic peptide derived from mouse pituitary calcitonin cDNA sequence exhibits potent inhibition of prolactin secretion and prolactin mRNA abundance in primary mouse pituitary cells.
CALCA ---| PRL		MolTransport	In addition, in all the animals salmon calcitonin significantly decreased the secretion of prolactin, an anterior pituitary hormone that may act at central level enhancing nigro-striatal dopaminergic activity.	info:pmid/6686863#abs:4	6686863	1983	Effects of calcitonin on the brain of aged rats.
CALCA ---| PRL		MolTransport	Calcitonin is known to inhibit basal and TRH-stimulated prolactin release in cultured anterior pituitary cells in vitro and pituitary Calcitonin-like peptide (pit-Calcitonin) is synthesized and released by isolated anterior pituitary cells.	info:pmid/21153288#abs:1	21153288	1996	Calcitonin-like peptide containing gonadotrophs are juxtaposed to cup-shaped lactotrophs.
CALCA ---| PRL		MolTransport	Hypercalcaemia and calcitonin inhibit prolactin secretion.	info:pmid/6441727#title:1	6441727	1984	Hypercalcaemia and calcitonin inhibit prolactin secretion.
CALCA ---| PRL		MolTransport	Calcitonin inhibition of physiological and stimulated prolactin secretion in rats.	info:pmid/7278503#title:1	7278503	1981	Calcitonin inhibition of physiological and stimulated prolactin secretion in rats.
CALCA ---| PRL		MolTransport	Calcitonin decreases thyrotropin-releasing hormone-stimulated prolactin release through a mechanism that involves inhibition of inositol phosphate production.	info:pmid/2163310#title:1	2163310	1990	Calcitonin decreases thyrotropin-releasing hormone-stimulated prolactin release through a mechanism that involves inhibition of inositol phosphate production.
CALCA ---| PRL		MolTransport	Intracerebroventricular injection of calcitonin inhibits pain perception and feeding in rats and increases PRL secretion (1).	info:pmid/9492034#body:38	9492034	1998	Differential expression of calcitonin and parathyroid hormone/parathyroid hormone-related protein receptors in P19 embryonic carcinoma cells treated with retinoic acid.
CALCA ---| PRL		MolTransport	Intracerebroventricular injections of Calcitonin induced analgesic activity ( ), decreased prolactin release ( ), inhibited food consumption ( ) and increased the release of ACTH and ß-endorphin ( ).	info:pmid/9184643#body:3	9184643	1997	Protein kinase A-dependent IL-6 production induced by calcitonin in human glioblastoma A172 cells
CALCA ---| PRL		MolTransport	It was reported that Adrenomedullin inhibited ACTH secretion from cultured anterior pituitary cells , whereas CGRP inhibited the secretion of growth hormone and prolactin in rats .	info:pmid/9357065#body:59	9357065	1997	Expression of Adrenomedullin mRNA in the Human Brain and Pituitary
CALCA ---| PRL		MolTransport	Calcitonin inhibits basal and thyrotropin-releasing hormone-induced release of prolactin from anterior pituitary cells: evidence for a selective action exerted proximal to secretagogue-induced increases in cytosolic Ca2+.	info:pmid/2115431#title:1	2115431	1990	Calcitonin inhibits basal and thyrotropin-releasing hormone-induced release of prolactin from anterior pituitary cells: evidence for a selective action exerted proximal to secretagogue-induced increases in cytosolic Ca2+.
CALCA ---| PRL		MolTransport	Together, as proposed by Shah and colleagues, this data suggests that calcitonin may be a physiological regulator of PRL secretion and that, in this action, endogenous pituitary calcitonin may be acting in a paracrine or autocrine fashion.	info:pmid/9492029#body:375	9492029	1998	Purification of calcitonin-like peptides from rat brain and pituitary.
CALCA ---| PRL		MolTransport	Previous evidence from this and other laboratories suggest that calcitonin inhibits PRL secretion by inhibiting TRH-induced inositol phosphate generation, attenuating mobilization of intracellular calcium, and inhibiting p42/44 MAPK activity (22, 29, 30, 31).	info:pmid/12697724#body:272	12697724	2003	Antiproliferative action of calcitonin on lactotrophs of the rat anterior pituitary gland: evidence for the involvement of transforming growth factor beta 1 in calcitonin action.
CALCA ---| PRL		MolTransport	Therefore, loss of calcitonin might be expected to lead to enhanced synthesis and release of prolactin, which in turn would cause more profound ovarian suppression, lower estradiol, and enhanced bone resorption.	info:pmid/16675524#body:277	16675524	2006	Calcitonin plays a critical role in regulating skeletal mineral metabolism during lactation.
CALCA ---| PRL		MolTransport	Not depicted is that calcitonin may also act on the pituitary to suppress prolactin release, and within breast tissue to reduce Parathyroid hormone-related protein expression and lower the milk calcium content (see text).	info:pmid/26887676#cont:2077	26887676	2016	Maternal mineral and bone metabolism during pregnancy, lactation, and post-weaning recovery
CALCA ---| PRL		MolTransport	In animals, intracerebroventricular administration of calcitonin to the central nervous system reduces prolactin secretion, inhibits gastric acid secretion, suppresses appetite, affects some neurotransmitters, and alters nociception [20, 21].	info:pmid/27260496#cont:57	27260496	2016	Calcitonin alleviates hyperalgesia in osteoporotic rats by modulating serotonin transporter activity
CALCA ---| PRL		MolTransport	Although CALCA is not well characterized in most tissues, the physiologic role of CALCA has been well documented in the pituitary gland and endometrium, wherein CALCA has been shown to inhibit prolactin secretion and favor embryo implantation, respectively [6, 10].	info:pmid/17582014#body:63	17582014	2007	Identification of calcitonin expression in the chicken ovary: influence of follicular maturation and ovarian steroids.
CALCA ---| PRL		MolTransport	Systemic administration of substance P presumably had a more direct action on the anterior pituitary, and was found to cause an increase in serum levels of growth hormone and prolactin, and a decrease of luteinizing hormone content in the rat; and CGRP might influence PRL secretion .	info:pmid/15081383#body:91	15081383	2004	Peptidergic innervation in pars distalis of the human anterior pituitary
CALCA ---| PRL		MolTransport	This leads to consideration of a physiological negative-feedback loop during lactation in which calcitonin inhibits the release of prolactin by the pituitary, thereby reducing milk production, releasing the inhibition of ovarian function, and inhibiting Parathyroid hormone-related protein release by mammary tissue.	info:pmid/26887676#cont:1535	26887676	2016	Maternal mineral and bone metabolism during pregnancy, lactation, and post-weaning recovery
CALCA ---| PRL		MolTransport	However, because the calcitonin receptor is also expressed in mammary tissue and pituitary (two tissues that also produce calcitonin), it is possible that calcitonin acts at all three sites to modulate lactation: directly to inhibit osteoclasts, within pituitary to inhibit prolactin release, and within mammary tissue to modulate PTHrP or milk production.	info:pmid/16675524#body:320	16675524	2006	Calcitonin plays a critical role in regulating skeletal mineral metabolism during lactation.
CALCA ---| PRL		MolTransport	However, since the calcitonin receptor is also expressed in mammary tissue and pituitary (two tissues that also produce calcitonin), it is possible that calcitonin acts at all three sites to modulate lactation â" within bone to directly inhibit osteoclasts, within pituitary to inhibit prolactin release, and within mammary tissue to modulate PTHrP or milk production.	info:doi/10.1016/j.bone.2007.04.152#body:11		2007	Brain, breast and bone circuitry: Interactions of prolactin, PTHrP and calcitonin during lactation
wound --+> TGFBR1		QuantitativeChange	As seen in Figure 4 , protein levels for both TßR-I and TßR-II were enhanced after wounding, in agreement with the immunofluorescence data.	info:pmid/11381048#body:167	11381048	2001	TGF-beta receptor types I and II are differentially expressed during corneal epithelial wound repair.
IFNG ---| PRL		MolTransport	The inhibition of PRL and GH release by IFN-gamma was markedly reduced in L-arginine-depleted medium.	info:pmid/9202399#abs:10	9202399	1997	Involvement of nitric oxide in the interferon-gamma-induced inhibition of growth hormone and prolactin secretion in anterior pituitary cell cultures.
IFNG ---| PRL		MolTransport	Interleukin 1, interleukin 6, gamma interferon, tumor necrosis factor, platelet activator factor, and substance P participate in the release of prolactin.	info:pmid/2068574#abs:2	2068574	1991	Prolactin, immunoregulation, and autoimmune diseases.
IFNG ---| PRL		MolTransport	Tumor necrosis factor-alpha and interferon-gamma reduce prolactin release in vitro.	info:pmid/2122738#title:1	2122738	1990	Tumor necrosis factor-alpha and interferon-gamma reduce prolactin release in vitro.
IFNG ---| PRL		MolTransport	Therefore, part of the reversal of the IFN- ?-inhibited PRL release may be attributed to this stimulatory effect.	info:pmid/9202399#body:62	9202399	1997	Involvement of nitric oxide in the interferon- ?-induced inhibition of growth hormone and prolactin secretion in anterior pituitary cell cultures
IFNG ---| PRL		MolTransport	Several nitric oxide synthase inhibitors were examined for their potential to reverse the IFN- ?-induced inhibition of GHRH-stimulated GH and basal PRL release.	info:pmid/9202399#body:20	9202399	1997	Involvement of nitric oxide in the interferon- ?-induced inhibition of growth hormone and prolactin secretion in anterior pituitary cell cultures
IFNG ---| PRL		MolTransport	Involvement of nitric oxide in the interferon-gamma-induced inhibition of growth hormone and prolactin secretion in anterior pituitary cell cultures.	info:pmid/9202399#title:1	9202399	1997	Involvement of nitric oxide in the interferon-gamma-induced inhibition of growth hormone and prolactin secretion in anterior pituitary cell cultures.
IFNG ---| PRL		MolTransport	Interferon-gamma inhibits stimulated adrenocorticotropin, prolactin, and growth hormone secretion in normal rat anterior pituitary cell cultures.	info:pmid/2161739#title:1	2161739	1990	Interferon-gamma inhibits stimulated adrenocorticotropin, prolactin, and growth hormone secretion in normal rat anterior pituitary cell cultures.
IFNG ---| PRL		MolTransport	Higher doses of interferona, interferonß and interferon? all rapidly stimulate the release of prolactin together with interleukin-6 from rat anterior pituitary cells .	info:pmid/15494163#body:157	15494163	2004	Mice deficient in the interferon type I receptor have reduced REM sleep and altered hypothalamic hypocretin, prolactin and 2',5'-oligoadenylate synthetase expression
IFNG ---| PRL		MolTransport	It is concluded that IFN-gamma through activation of the iNOS pathway probably in folliculostellate cells enhances the production of nitric oxide and that this effect is responsible for the inhibitory action of IFN-gamma on GHRH-stimulated GH release and partially for the IFN-gamma-induced decrease in basal PRL release.	info:pmid/9202399#abs:16	9202399	1997	Involvement of nitric oxide in the interferon-gamma-induced inhibition of growth hormone and prolactin secretion in anterior pituitary cell cultures.
IFNG ---| PRL		MolTransport	IFN-? and TNF-a can inhibit prolactin secretion by the anterior pituitary ( ), and this could explain the reduction in prolactin levels in individuals with localized cutaneous leishmaniasis as these cytokines were elevated in localized cutaneous leishmaniasis patients.	info:pmid/21182928#body:92	21182928	2011	Hormone levels are associated with clinical markers and cytokine levels in human localized cutaneous leishmaniasis
IFNG ---| PRL		MolTransport	If this intrinsic effect of the inhibitor is subtracted, it can be deduced that treatment with l-NMMA results in a partial reversal of the IFN- ?-induced inhibitory effect on PRL release: in the experiments with 10 -3 M and 2×10 -3 M l-NMMA, the inhibition is reduced from 50% in IFN- ?-treated cultures to 20-30% in IFN- ?+ l-NMMA-treated cultures after subtraction of the stimulatory effect of l-N…	info:pmid/9202399#body:63	9202399	1997	Involvement of nitric oxide in the interferon- ?-induced inhibition of growth hormone and prolactin secretion in anterior pituitary cell cultures
IFNG ---| PRL		MolTransport	interferon-? as well as interferon-a and interferon-ß stimulate PRL release in primary rat pituitary cultures, and this effect would be mediated through other cytokine IL-6 ( ).	info:doi/10.1016/j.brainres.2011.09.061#body:194		2011	Interferon modulates central nervous system function
wound --+> F2		QuantitativeChange	Thrombin activity is upregulated immediately after wounding [5] and in fibrotic lesions [6].	info:pmid/26407067#cont:28	26407067	2015	Trypsin, tryptase, and thrombin polarize macrophages towards a pro-fibrotic M2a phenotype
wound --+> F2		QuantitativeChange	Thrombin activity is upregulated directly after wounding and in fibrotic lesions (José et al. 2014).	info:pmid/26912222#cont:138	26912222	2016	Thrombin Activates Latent TGFß1 via Integrin avß1 in Gingival Fibroblasts
wound --+> PTCH1		QuantitativeChange	Specially, there was significant impairment of wound-induced endogenous sonic hedgehog and PTCH 1 protein expressions during the wound healing process in streptozotocin mice compared with normal controls.	info:pmid/19531636#body:140	19531636	2009	Sonic hedgehog improves delayed wound healing via enhancing cutaneous nitric oxide function in diabetes.
wound --+> PTCH1		QuantitativeChange	Our results showed that normal wounding per se was able to increase the expression of both sonic hedgehog and PTCH 1 proteins in normal mice, the blockade of which by cyclopamine resulted in significant delay in wound repair.	info:pmid/19531636#body:199	19531636	2009	Sonic hedgehog improves delayed wound healing via enhancing cutaneous nitric oxide function in diabetes.
wound --+> PTCH1		QuantitativeChange	Our data revealed that the cutaneous expression of sonic hedgehog and PTCH 1 proteins in streptozotocin mice was significantly decreased in both the basal and stress status (wounding) compared with that of control mice.	info:pmid/19531636#body:207	19531636	2009	Sonic hedgehog improves delayed wound healing via enhancing cutaneous nitric oxide function in diabetes.
wound --+> PTCH1		QuantitativeChange	Consistent with reactive oxygen species signalling activating regeneration upstream of the Hedgehog pathway, we found that wound-induced expression of patched1, raldh2, tcf7 and pea3 is reduced following diphenylene iodonium treatment (Fig. 5f).	info:pmid/30275454#cont:229	30275454	2018	Damage-induced reactive oxygen species enable zebrafish tail regeneration by repositioning of Hedgehog expressing cells
wound --+> PTCH1		QuantitativeChange	To further test whether Hedgehog signalling acts upstream of other developmental pathways, we looked to see whether manipulation of any of these pathways affects the wound-induced expression of patched1 and found that none of the treatments alter its expression (Supplementary Figure 5b).	info:pmid/30275454#cont:213	30275454	2018	Damage-induced reactive oxygen species enable zebrafish tail regeneration by repositioning of Hedgehog expressing cells
wound --+> PTCH1		QuantitativeChange	Figure 1 showed that Sonic hedgehog and PTCH 1 protein levels in skin tissues were increased significantly on day 4 after wounding compared with day 0, reflecting activation of the Sonic hedgehog pathway. [Figure 1] View larger version (9K): [in this window] [in a new window] .	info:pmid/19531636#body:115	19531636	2009	Sonic hedgehog improves delayed wound healing via enhancing cutaneous nitric oxide function in diabetes.
wound --+> ANXA1		QuantitativeChange	In the injured group, the expression of ANXA1 was enhanced in epidermis and skin appendages around the wound 6-12 h after injury, and ANXA1 was also highly expressed in neutrophils and a small number of mononuclear cells.	info:pmid/30896112#abs:6	30896112	2019	Expression of Annexin A1 during Skin Incised Wound Healing in Mice.
wound --+> ANXA1		QuantitativeChange	Figure 3 Mucosal ANXA1 expression is increased in repairing intestinal mucosal wounds.	info:pmid/26174765#cont:213	26174765	2015	Wound repair: Role of immune-epithelial interactions
wound --+> SOCS3		QuantitativeChange	Expression of Xenopus suppressor of cytokine signaling 3 is induced by epithelial wounding.	info:pmid/15906371#title:1	15906371	2005	Expression of Xenopus suppressor of cytokine signaling 3 (xSOCS3) is induced by epithelial wounding.
wound --+> SOCS3		QuantitativeChange	Induction of both mRNA and protein expression was remarkably rapid, but SOCS-3 expression levels subsequently decreased continuously during acute wound inflammation.	info:pmid/16374465#body:55	16374465	2006	The suppressor of cytokine signaling-3 is upregulated in impaired skin repair: implications for keratinocyte proliferation.
wound --+> SOCS3		QuantitativeChange	However, anti-transforming growth factor-ß treatment did not improve the morphology of atrophied wound-margin epithelia in transgenic mice (Figure 7b), a finding that, again, might emphasize the antiproliferative potential of persistently elevated suppressor of cytokine signaling-3-levels in keratinocytes.	info:pmid/19924141#body:138	19924141	2009	Epithelial Overexpression of SOCS-3 in Transgenic Mice Exacerbates Wound Inflammation in the Presence of Elevated TGF-beta1.
wound --+> SOCS3		QuantitativeChange	As SOCS-3 expression and numbers of suppressor of cytokine signaling-3-expressing keratinocytes were significantly elevated in the presence of a reduced keratinocyte proliferation at the wound site under different conditions of disturbed repair, SOCS-3 might be implicated in the determination of keratinocyte proliferation behavior in vitro and in vivo.	info:pmid/16374465#body:203	16374465	2006	The suppressor of cytokine signaling-3 is upregulated in impaired skin repair: implications for keratinocyte proliferation.
wound --+> SOCS3		QuantitativeChange		Admin imported
wound --+> CALCA		QuantitativeChange	The MIF, procalcitonin concentrations and leucocyte counts were profoundly increased in all patients with severe burn wounds.	info:pmid/19540674#abs:4	19540674	2010	Macrophage migration inhibitory factor-A potential diagnostic tool in severe burn injuries?
wound --+> CALCA		QuantitativeChange	It is also clear that substance P and CGRP levels are greatly increased in all wounds, but that not all scars are pruritic or painful.	info:pmid/22240245#body:83	22240245	2012	The reinnervation pattern of wounds and scars after treatment with transforming growth factor ß isoforms
wound --+> CALCA		QuantitativeChange	Mouse excisional wounds have significantly elevated levels of CGRP immunopositive fibres growing into them during healing, which reduce by 84 days to levels similar to controls.	info:pmid/22240245#body:9	22240245	2012	The reinnervation pattern of wounds and scars after treatment with transforming growth factor ß isoforms
DDC ---| PRL		MolTransport	The results of our experiments, when carbidopa and Salsolinol were injected alone or in combination and changes in plasma PRL was measured, clearly indicate a positive cooperative interaction between Salsolinol and the l-amino acid decarboxylase inhibitor inducing PRL release .	info:pmid/12200196#body:118	12200196	2002	Physiological role of salsolinol:Its hypophysiotrophic function in the regulation of pituitary prolactin secretion
DDC ---| PRL		MolTransport	The results of our experiments, when carbidopa and R-salsolinol was injected alone or in combination and changes in plasma PRL was measured, clearly indicate a positive cooperative interaction between R-salsolinol and the amino acid decarboxylase inhibitor inducing PRL release ( ).	info:pmid/12441164#body:86	12441164	2003	Binding site of salsolinol: its properties in different regions of the brain and the pituitary gland of the rat
ANXA1 ---| PRL		MolTransport	Lipocortin-I (0.01-100 nM) caused a time- and dose-dependent inhibition of PRL release, with a half-maximal effective dose of 50 nM.	info:pmid/1824932#abs:3	1824932	1991	Lipocortin-I inhibits the synthesis and release of prolactin from human decidual cells: evidence for autocrine/paracrine regulation by lipocortin-I.
ANXA1 ---| PRL		MolTransport	In contrast, the synthesis and release of decidual prolactin are inhibited by arachidonic acid, lipocortin I and a 35-45 kD decidual protein (prolactin-releasing inhibitory factor) that has been partially purified from decidual conditioned medium.	info:pmid/2064175#abs:5	2064175	1991	Autocrine/paracrine regulation of prolactin release from human decidual cells.
ANXA1 ---| PRL		MolTransport	Annexin 1 (lipocortin 1) mediates the glucocorticoid inhibition of cyclic adenosine 3',5'-monophosphate-stimulated prolactin secretion.	info:pmid/10830310#title:1	10830310	2000	Annexin 1 (lipocortin 1) mediates the glucocorticoid inhibition of cyclic adenosine 3',5'-monophosphate-stimulated prolactin secretion.
ANXA1 ---| PRL		MolTransport	ANXA1 is known to be induced in the anterior pituitary gland in response to GCs and suppresses PRL secretion (15).	info:pmid/18927214#body:198	18927214	2009	Hormonal regulation of prolactin cell development in the fetal pituitary gland of the mouse.
ANXA1 ---| PRL		MolTransport	Lipocortin-I inhibits the synthesis and release of prolactin from human decidual cells: evidence for autocrine/paracrine regulation by lipocortin-I.	info:pmid/1824932#title:1	1824932	1991	Lipocortin-I inhibits the synthesis and release of prolactin from human decidual cells: evidence for autocrine/paracrine regulation by lipocortin-I.
ANXA1 ---| PRL		MolTransport	In conclusion, our results provide new evidence that the well defined regulatory effects of GCs on PRL secretion are effected predominantly at the pituitary level through induction of a protein, annexin 1, that suppresses cAMP-driven PRL secretion.	info:pmid/10830310#body:279	10830310	2000	Annexin 1 (lipocortin 1) mediates the glucocorticoid inhibition of cyclic adenosine 3',5'-monophosphate-stimulated prolactin secretion.
ANXA1 ---| PRL		MolTransport	Subsequent studies have identified a role for annexin1 (lipocortin1), a protein produced by pituitary folliculo-stellate cells, which acts as a paracrine mediator of acute glucocorticoid effects on TSH, ACTH, prolactin, and LH secretion (272–275).	info:pmid/23575764#cont:788	23575764	2013	Thyrotropin secretion patterns in health and disease
ANXA1 ---| PRL		MolTransport	Discussion Top Abstract Introduction Materials and Methods Results Discussion Conclusion References The present study aimed to advance our understanding of the mechanisms by which ANXA1 inhibits the release of ACTH and PRL from the rat anterior pituitary gland, using a well established in vitro system as a model (3, 10).	info:pmid/12130572#body:183	12130572	2002	Annexin 1-dependent actions of glucocorticoids in the anterior pituitary gland: roles of the N-terminal domain and protein kinase C.
ANXA1 ---| PRL		MolTransport	In vivo studies Figure 7 demonstrates the effects of a neutralizing antiannexin 1 polyclonal antibody (antiannexin 1 pAb) administered either peripherally (200 µl, sc) or centrally via an indwelling cannula to the third ventricle (3 µl, intracerebroventricularly) on the ability of corticosterone (100 µg/kg, ip) to suppress the IL-1beta (10 ng, intracerebroventricularly)-induced release of PRL.	info:pmid/10830310#body:219	10830310	2000	Annexin 1 (lipocortin 1) mediates the glucocorticoid inhibition of cyclic adenosine 3',5'-monophosphate-stimulated prolactin secretion.
ANXA1 ---| PRL		MolTransport	For instance, PRL secretion from human uterine fibroblasts can be stimulated by human chorionic gonadotropin free a-subunit, but not human chorionic gonadotropin ß-subunit (227), and by IGF-1 (228) and is inhibited by placental lipocortin I (229) as well as arachidonic acid derived from the fetal membranes (216).	info:pmid/25141152#cont:403	25141152	2014	Cyclic decidualization of the human endometrium in reproductive health and failure
ANXA1 ---| PRL		MolTransport	As VIP and forskolin signal via cAMP, whereas TRH acts via phospholipase C (40), these findings together suggest that annexin 1 inhibits cAMP-dependent stimulus secretion coupling in the lactotrophs, acting at a point distal to the formation of cAMP in the signaling cascade; annexin 1 may thus augment the powerful inhibitory influence of dopamine (which depresses cAMP generation) on PRL release.	info:pmid/10830310#body:268	10830310	2000	Annexin 1 (lipocortin 1) mediates the glucocorticoid inhibition of cyclic adenosine 3',5'-monophosphate-stimulated prolactin secretion.
ANXA1 ---| PRL		MolTransport	They also provide substantial new evidence to support our premise that the inhibitory actions of the steroids on PRL release are mediated largely at the pituitary level through induction of a protein, annexin 1, that disrupts cAMP-dependent signaling in the lactotrophs; in addition, they show that the steroids also act via an annexin 1-independent mechanism within the pituitary gland to inhibit p…	info:pmid/10830310#body:236	10830310	2000	Annexin 1 (lipocortin 1) mediates the glucocorticoid inhibition of cyclic adenosine 3',5'-monophosphate-stimulated prolactin secretion.
ANXA1 ---| PRL		MolTransport	These findings are in full accord with the data from our previous study that demonstrated 1) that an N-terminal annexin 1 peptide [annexin-1(1-188)] inhibits the release of PRL induced by VIP and forskolin without affecting the secretory response to TRH, and 2) that immunoneutralization of annexin 1 substantially reverses the inhibitory actions of dexamethasone on VIP- and forskolin-stimulated PR…	info:pmid/10830310#body:267	10830310	2000	Annexin 1 (lipocortin 1) mediates the glucocorticoid inhibition of cyclic adenosine 3',5'-monophosphate-stimulated prolactin secretion.

## Sheet: Ref_PRL_Promoters
Relation	Status	Type	Sentence	TextRef	PMID	PubYear	Title
SPP1 --+> PRL		Expression	Osteopontin mRNA expression and protein concentrations increased in correlation with the degree of decidualization, reflected by increasing PRL concentrations.	info:pmid/15019804#body:87	15019804	2004	Osteopontin is up-regulated in human decidual stromal cells
SPP1 --+> PRL		Expression	The expression of PRL and IGFBP1 were inhibited by OPN short hairpin RNA transfection (Fig. 4C and D).	info:doi/10.1530/REP-17-0782#cont:161		2018	Role of osteopontin in decidualization and pregnancy success
SPP1 --+> PRL		Expression	PRL and IGFBP-1 mRNA levels were upregulated in decidualized human endometrial stromal cells (Fig. 2A and B), accompanied with the upregulation of OPN mRNA and protein (Fig. 2C and E).	info:doi/10.1530/REP-17-0782#cont:133		2018	Role of osteopontin in decidualization and pregnancy success
LOX --+> PRL		Regulation	Dtprp is decreased by the inhibition of Lox activity.	info:pmid/28380254#abs:6	28380254	2017	Molecular characterization of lysyl oxidase-mediated extracellular matrix remodeling during mouse decidualization.
PARD3 --+> PRL		Expression	Furthermore, exposure to PhIP in the breast results in both an increase in prolactin levels and an increase in proliferation in mammary gland terminal bud ends , the putative site of origin of mammary carcinomas .	info:pmid/11113704#body:74	11113704	2000	Analysis of DNA adducts by accelerator mass spectrometry in human breast tissue after administration of 2-amino-1-methyl-6-phenylimidazo[4,5- b]pyridine and benzo[a]pyrene
PRKCA --+> PRL		MolTransport	In chicken, protein kinase C alpha carries out functions involved in gene expression and kinase activity, and is involved in prolactin secretion [67, 69].	info:pmid/27230772#cont:604	27230772	2016	Genomic analysis of Ugandan and Rwandan chicken ecotypes using a 600 k genotyping array
PRKCA --+> PRL		MolTransport	Protein kinase C alpha is also involved in the biological process of prolactin secretion (gene ontology:0070459) possibly through protein-protein interactions with the prolactin receptor .	info:pmid/27230772#cont:607	27230772	2016	Genomic analysis of Ugandan and Rwandan chicken ecotypes using a 600 k genotyping array
PRKCA --+> PRL		MolTransport	In addition to its functions in livestock, protein kinase C alpha acts as a messenger to stimulate prolactin secretion [71], which in humans has been linked to psychosocial stress responses [72].	info:pmid/27230772#cont:606	27230772	2016	Genomic analysis of Ugandan and Rwandan chicken ecotypes using a 600 k genotyping array
wound ---| PARD3		QuantitativeChange	Previously, loss of Par3 has been reported to inhibit cell migration in two-dimensional scratch wound assays ( ).	info:pmid/23153534#body:83	23153534	2012	Loss of the Par3 Polarity Protein Promotes Breast Tumorigenesis and Metastasis
wound ---| LOX		QuantitativeChange	Early-gestation fetal scarless wounds have less lysyl oxidase expression.	info:pmid/17016177#title:1	17016177	2006	Early-gestation fetal scarless wounds have less lysyl oxidase expression.
wound ---| LOX		QuantitativeChange	Finally, fetal scarless wounds have reduced expression of lysyl oxidase, a	info:embase/2015509997#cont:350		2015	Identifying novel targets for treatment of liver fibrosis: What can we learn from injured tissues which heal without a scar?
ADRB2 --+> PRL		Regulation	Activation of adenosine (A 1) receptors, alpha 2 and beta 2 adrenoceptors, C5a, dopamine (D 1 and D 2), formyl-peptide, LH, and SRIF (sst 1 and sst 2) receptors resulted in stimulation of prolactin-C activity, with maximal stimulations ranging from 1.5- to almost 17-fold.	info:doi/10.1016/S0005-2736(03)00235-9#body:1595		2003	Somatostatin receptors
wound ---| CXCL12		QuantitativeChange	Lack of CXCL12 in diabetic wounds contributes to delayed wound healing and can be reversed via single application of a CXCL12-containing plasmid.	info:pmid/20699749#abs:9	20699749	2010	Application of the chemokine CXCL12 expression plasmid restores wound healing to near normal in a diabetic mouse model.
wound ---| CXCL12		QuantitativeChange	Expression of markers of neovascularization (stromal cell-derived factor 1, vascular endothelial growth factor, and CD31) was also increased in the wound beds of noncontact, low-frequency ultrasound-treated mice compared with controls.	info:pmid/25158717#abs:12	25158717	2014	Noncontact, low-frequency ultrasound therapy enhances neovascularization and wound healing in diabetic mice.
wound ---| CXCL12		QuantitativeChange	In accordance, the levels of CXCL12 protein also were decreased in SAD wounds compared to control groups (see ).	info:pmid/26967481#body:66	26967481	2016	Delayed Healing of Sickle Cell Ulcers Is due to Impaired Angiogenesis and CXCL12 Secretion in Skin Wounds
wound ---| CXCL12		QuantitativeChange	Levels of CXCL12 are reportedly decreased in the granulation tissue of diabetic wounds when compared with	info:pmid/20699749#cont:103	20699749	2010	Application of the chemokine CXCL12 expression plasmid restores wound healing to near normal in a diabetic mouse model
wound ---| CXCL12		QuantitativeChange	Conclusions: Lack of CXCL12 in diabetic wounds contributes to delayed wound healing and can be reversed via single application of a CXCL12-containing plasmid.	info:pmid/20699749#cont:10	20699749	2010	Application of the chemokine CXCL12 expression plasmid restores wound healing to near normal in a diabetic mouse model
wound ---| CXCL12		QuantitativeChange	Finally, the expression of CXCL12 is markedly reduced in the wounds of aged mice compared to the wounds of young mice and this correlates with a reduction in the rate of wound healing, reduced formation of granulation tissue, and reduced CD31+ neovessels in aged mice wounds [95].	info:pmid/30340330#cont:276	30340330	2018	The role of chemokines in wound healing
wound ---| SPP1		QuantitativeChange	It has been shown that loss of osteopontin impairs closure of incisional wounds in the mouse cornea.	info:pmid/23321354#abs:2	23321354	2013	Wakayama symposium: modulation of wound healing response in the corneal stroma by osteopontin and tenascin-C.
wound ---| SPP1		QuantitativeChange	OPN expression remained upregulated in non-diabetic wounds at day 7 post-wounding and was downregulated to basal level at day 11 post-wounding.	info:pmid/16874314#abs:7	16874314	2006	Differential regulation of angiogenic genes in diabetic wound healing.
wound ---| SPP1		QuantitativeChange	Delivery of OPN antisense oligodeoxynucleotides into mouse skin wounds by release from Pluronic gel decreases OPN protein levels at the wound and results in accelerated healing and reduced granulation tissue formation and scarring.	info:pmid/18180311#abs:4	18180311	2008	Molecular mechanisms linking wound inflammation and fibrosis: knockdown of osteopontin leads to rapid repair and reduced scarring.
wound ---| SPP1		QuantitativeChange	Increased OPN levels have been observed in wounds (26, 27), while elevated BSP levels have been observed in arthritis (28-30).	info:pmid/11825898#body:319	11825898	2002	Three SIBLINGs (small integrin-binding ligand, N-linked glycoproteins) enhance factor H's cofactor activity enabling MCP-like cellular evasion of complement-mediated attack.
wound ---| SPP1		QuantitativeChange	OPN expression remained upregulated in non-diabetic wounds at day 7 post-wounding and was downregulated to basal level at day 11 post-wounding.	info:pmid/16874314#body:28	16874314	2006	Differential regulation of angiogenic genes in diabetic wound healing.
wound ---| SPP1		QuantitativeChange	At the end point of the study, OPN expression is downregulated to basal level in the normal wound, which shows mature blood vessels, orderly collagen deposition in wound bed, and re-epitheliazation of wound.	info:pmid/16874314#body:190	16874314	2006	Differential regulation of angiogenic genes in diabetic wound healing.
wound ---| SPP1		QuantitativeChange	Delivery of OPN antisense oligodeoxynucleotides into mouse skin wounds by release from Pluronic gel decreases OPN protein levels at the wound and results in accelerated healing and reduced granulation tissue formation and scarring.	info:pmid/18180311#body:42	18180311	2008	Molecular mechanisms linking wound inflammation and fibrosis: knockdown of osteopontin leads to rapid repair and reduced scarring.
wound ---| SPP1		QuantitativeChange	Several of the genes observed to be upregulated in the murine models, including IL1B, IL6 and SPP1, were also highly over-expressed after thermal injury of human skin36 (Supplementary Figure 3a) and in superficial wounds resulting from human skin grafting37 (Supplementary Figure 3b).	info:pmid/30054470#cont:186	30054470	2018	Macrophages are exploited from an innate wound healing response to facilitate cancer metastasis
CXCL12 --+> PRL		MolTransport	We found that low nanomolar concentrations of SDF1 caused a significant increase in both prolactin and GH secretion, although the latter was much more pronounced (+35 and +110% respectively when compared with the basal secretion of the two hormones; Table 1[Go]).	info:pmid/17339401#body:140	17339401	2007	Role of stromal cell-derived factor 1 (SDF1/CXCL12) in regulating anterior pituitary function.
wound ---| PRKCA		QuantitativeChange	Immunodetection showed that the expression of 14-3-3s, ß and protein kinase Ca was significantly reduced in ANGPTL4-/- wound biopsies when compared with their cognate controls .	info:pmid/20952587#body:166	20952587	2010	Angiopoietin-Like 4 Interacts with Integrins ß1 and ß5 to Modulate Keratinocyte Migration
wound ---| PRKCA		QuantitativeChange	Immunodetection showed that the expression of 14-3-3s, ß and protein kinase Ca was significantly reduced in ANGPTL4 - / - wound biopsies when compared with their cognate controls .	info:doi/10.2353/ajpath.2010.100129#body:166		2010	Angiopoietin-Like 4 Interacts with Integrins ß1 and ß5 to Modulate Keratinocyte Migration
wound ---| ADRB2		QuantitativeChange	The expression of the beta2AR (B2AR) was monitored over time and was decreased by 30 minutes after wounding.	info:pmid/24614156#cont:69	24614156	2014	Acute wounding alters the beta2-adrenergic signaling and catecholamine synthetic pathways in keratinocytes
CXCL12 --+> PRL		Regulation	We found that low nanomolar concentrations of SDF1 caused a significant increase in both prolactin and GH secretion, although the latter was much more pronounced (+35 and +110% respectively when compared with the basal secretion of the two hormones; Table 1[Go]).	info:pmid/17339401#body:140	17339401	2007	Role of stromal cell-derived factor 1 (SDF1/CXCL12) in regulating anterior pituitary function.
